# Supplementary material for: Exploring the Free Energy Landscape: From Dynamics to Networks and Back
Source: PLoS Comput Biol. 2009 Jun 26;5(6):e1000415. doi: 10.1371/journal.pcbi.1000415 (PMC2694367; doi:10.1371/journal.pcbi.1000415)
Supplement: Text S1 — Checking Markovity. (0.56 MB ZIP) [file pcbi.1000415.s001.zip]

Archive with 4 entries (4 files):
- TextS1.tex
- TextS1.bib
- FigureS1.tif
- FigureS2.tif
