# Supplementary material for: Exploring the Free Energy Landscape: From Dynamics to Networks and Back
Source: PLoS Comput Biol. 2009 Jun 26;5(6):e1000415. doi: 10.1371/journal.pcbi.1000415 (PMC2694367; doi:10.1371/journal.pcbi.1000415)
Supplement: Text S1 — Checking Markovity. (0.56 MB ZIP) [file pcbi.1000415.s001.zip › TextS1.tex]

% Template for PLoS
% Version 1.0 January 2009
%
% To compile to pdf, run:
% latex plos.template
% bibtex plos.template
% latex plos.template
% latex plos.template
% dvipdf plos.template


%%%%%%%%%%%%%%%%%%%%%%% preamble %%%%%%%%%%%%%%%%%%%%%%%%%%%
\documentclass[10pt]{article}

\usepackage{amsfonts}
\usepackage{amssymb}
\usepackage{amsmath}
\usepackage[dvips]{graphicx}

\usepackage{cite}
\usepackage{color}

\usepackage{multirow}
\usepackage{enumerate}

\usepackage{rotate}
\usepackage{rotating}

%\usepackage{epsfig}
%\pagestyle{headings}

%\usepackage{syntonly}
%\usepackage[english]{babel}
%\syntaxonly

% Text layout
\topmargin 0.0cm
\oddsidemargin 0.5cm
\evensidemargin 0.5cm
\textwidth 16cm 
\textheight 21cm

\usepackage[labelfont=bf,labelsep=period,justification=raggedright]{caption}

\bibliographystyle{plos2009}

% Remove brackets from numbering in List of References
\makeatletter
\renewcommand{\@biblabel}[1]{\quad#1.}
\makeatother

\pagestyle{headings}

\newcommand{\kT}{k_{\rm B}T}%{T}


%%% define the title
%\title{\bf Supporting Information }
\date{}

%%%%%%%%%%%%%%%%%%%%%%%%%%%%%%%%%%%%%%%%%%%%%%%%%%%%%%%%%%%%
\pagestyle{plain}
\begin{document}

%\maketitle


\section*{Checking Markovity}

Although the purpose of the work introduced in the manuscript was to
illustrate a way to handle the Conformational Markov Network (CMN) in
order to obtain the basins of attraction and characterize the Free
Energy Landscape, the lector must be advise about the necessity of
checking the markovian character of the model (network in our case).
\\
\\
With regard to the CMNs that appear in the manuscript:
\\
\\
(i)\hspace{1cm} The particle in the {\em funnel like potential} is
simulated using an overdamped dynamics. In this case, the continuous
trajectory integrated is inherently Markovian \cite{VanKampen1998Remarks,
  Zwanzig2001Nonequilibrium}. When we discretize the coordinate space to lump the
trajectory into micro-states, the Markovity of the new description can
be defied \cite{Huisinga2003Extracting,Jernigan2003Testing}. Therefore, one has to care about
the time step to describe the process since it must be larger than the
longest equilibration time among the micro-states \cite{Swope2004Describing}. In
ref. \cite{Chodera2007Automatic} three approaches are mentioned to evaluate the
degree of Markovity of a stochastic model. Among these approaches, we
have taken the criterion presented by Park and Pande in \cite{Park2006Validation}
based on Shannon's entropy. This method provides a unique magnitude
not as sensitive to statistical and numerical noise as other
methods. Another reason to make this choice is that a necessary and
sufficient condition for Markovity is checked (while the observation
of the eigenvalues of the transition matrix is not a sufficient
condition).  The analysis is based on the comparison of a first-order
conditional entropy $H_{\tau}(X_{n}|X_{n-1})$ and the second-order one
$H_{\tau}(X_{n}|X_{n-1},X_{n-2})$ (see \cite{Park2006Validation} for further details
and notation). The magnitude $R_{\tau}$ quantifies, given $X_{n-1}$,
what fraction of the information in $X_{n}$ is the mutual information
between $X_{n}$ and $X_{n-2}$. Although the method is computationally
expensive, our models are small enough to carry out this analysis. The
Figure S\ref{FigureS1} reveals that with the lag time used in our
analysis ($\tau =1$) the memory effect (non-Markovity) is less than a
$5\%$.


We have to remark, as it is discussed in ref. \cite{Park2006Validation}, that
there's probably no answer to the question: when does the model
behaves Markovian? However the appropriate question should be: Given
an observable, what is the degree of Markovity needed to have a
correct measure? Regarding to our work, note that the analysis of the
basins detection depends on the detailed balance condition, but not on
the relaxation times. On the other hand, a small deviation such as the
$5\%$, only affects at the analysis of the temporal hierarchy of
basins, where Chapman-Kolmogorov is used explicitly. In order to
distinguish whether the error is propagated (and increased) or not
when the transition matrix is raised to the power of $n$, we compute
the Kullback-Leibler divergence between the transition matrix
$S(\tau)^{n}$ and the matrix computed from the trajectory $S(n \tau)$:

\begin{displaymath}
  D_{KL}(S(n \tau)||S(\tau)^{n})=\sum_{ij}S(n \tau)_{ij}P_{j} \ln \frac{S(n \tau)_{ij}}{[S(\tau)^{n}]_{ij}}
\end{displaymath}


The Figure S\ref{FigureS2} reveals that the error in the transitions
computed with Chapman-Kolmogorov are far from the experimental values
during a short range of $n\tau$ close to the original lag time, but
the divergence decrease with time after few steps. In the limit $n \to
\infty$, the matrix obtained must be equal to the experimental one
(having the stationary probability distribution in each column of the
transition matrix).
\\
\\
(ii)\hspace{1cm} The {\em alanine dipeptide} is simulated with the
Langevin formalism (see details in the manuscript and in the Text
S3). The continuum trajectory in the space of coordinates and momenta
is also inherently Markovian \cite{VanKampen1998Remarks, Zwanzig2001Nonequilibrium}. On the
other hand, we are integrating momenta and discretizing the
coordinates space in our description, which can result in a
non-Markovian chain depending on the time step used.  In our case the
same analysis applied before provides a value of $0.8\%$ of memory
effect.


\bibliography{TextS1}


\section*{Figure Legends}

\begin{figure*}[h!]
\begin{center}
%\includegraphics[width=0.50\textwidth,angle=270]{FigureS1}
\end{center}
\caption{\label{FigureS1} Checking Markovity: The relative mutual information
  $R_{\tau}$ quantifies the degree of
  non-Markovity of our stochastic model. The lag time used to
  construct the CMN -funnel like potential-, $\tau=1$, reveals a
  memory effect lower than a $5\%$. }
\end{figure*}


\begin{figure*}[h!]
\begin{center}
%  \includegraphics[width=0.50\textwidth,angle=270]{FigureS2}
\end{center}
\caption{\label{FigureS2} The Kullback-Leibler divergence between the
  "experimental" transition matrix $S(n\tau)$ and $S(\tau)^{n}$
  decreases after few time steps ($\tau$).}
\end{figure*}


%\bibliographystyle{plain}
%\bibliography{articulos}
%%%%%%%%%%%%%%%%%%%%%%%%%%%%%%%%%%%%%%%%%%%%%%%%%
%%%%%%%%%%%%%%%%%%%%%%%%%%%%%%%%%%%%%%%%%%%%%%
%%%%%%%%%%%%%%%%%%%%%%%%%%%%%%%%%%%%%%%%%%
\end{document}
