# Supplementary material for: Exploring the Free Energy Landscape: From Dynamics to Networks and Back
Source: PLoS Comput Biol. 2009 Jun 26;5(6):e1000415. doi: 10.1371/journal.pcbi.1000415 (PMC2694367; doi:10.1371/journal.pcbi.1000415)
Supplement: Text S1 — Checking Markovity. (0.56 MB ZIP) [file pcbi.1000415.s001.zip › TextS1.bib]

@article{VanKampen1998Remarks,
	address = {CAIXA POSTAL 66328, 05315-970 SAO PAULO, BRAZIL},
	author = {van Kampen, N. G. },
	journal = {Braz J Phys},
	keywords = {langevin, markov, plos, stochastic\_processes},
	number = {2},
	posted-at = {2009-02-13 11:52:05},
	priority = {2},
	publisher = {SOCIEDADE BRASILEIRA FISICA},
	title = {{Remarks on non-Markov processes}},
	volume = {28},
	pages = {90--96},
	year = {1998}
}

@book{Zwanzig2001Nonequilibrium,
	author = {Zwanzig, Robert  },
	howpublished = {Hardcover},
	isbn = {0195140184},
	keywords = {markov, plos, statistical\_mechanics},
	month = {March},
	posted-at = {2009-02-19 11:00:14},
	priority = {2},
	publisher = {{Oxford University Press, USA}},
	title = {Nonequilibrium Statistical Mechanics},
        pages = {222},
	year = {2001}
}


@article{Huisinga2003Extracting,
	address = {Free University, Mathematik and Informatik, 14195 Berlin, Germany; University of Warwick, Mathematics Institute, Coventry CV4 7AL, United Kingdom},
	author = {Huisinga, Wilhelm   and Sch\"{u}tte, Christof   and Stuart, Andrew  M. },
	doi = {10.1002/cpa.10057},
	journal = {Commun Pure Appl Math},
	keywords = {coarse-grained, markov, non\_markovian, stochastic\_processes},
	number = {2},
	pages = {234--269},
	posted-at = {2009-03-09 17:53:37},
	priority = {2},
	title = {Extracting macroscopic stochastic dynamics: Model problems},
	url = {http://dx.doi.org/10.1002/cpa.10057},
	volume = {56},
	year = {2003}
}

@article{Jernigan2003Testing,
        author = {Jernigan, R. W.  and Baran, R. H. },
        doi = {10.1016/S0167-7152(03)00126-3},
        issn = {01677152},
        journal = {Statist Probab Lett},
        keywords = {markov, plos, statistical\_mechanics, stochastic\_processes},
        month = {August},
        number = {1},
        pages = {17--23},
        posted-at = {2009-02-19 19:03:03},
        priority = {2},
        title = {Testing lumpability in {M}arkov chains},
        url = {http://dx.doi.org/10.1016/S0167-7152(03)00126-3},
        volume = {64},
        year = {2003}
}

@article{Swope2004Describing,
	author = {Swope, W. C.  and Pitera, J. W.  and Suits, F. },
	doi = {10.1021/jp037421y},
	journal = {J Phys Chem B},
	keywords = {free-energy, markov, md, plos, protein\_dynamics, stochastic\_processes},
	month = {May},
	number = {21},
	pages = {6571--6581},
	posted-at = {2009-02-16 11:14:57},
	priority = {2},
	title = {Describing Protein Folding Kinetics by Molecular Dynamics Simulations. 1. Theory},
	url = {http://dx.doi.org/10.1021/jp037421y},
	volume = {108},
	year = {2004}
}

@article{Chodera2007Automatic,
        address = {Graduate Group in Biophysics, University of California-San Francisco, San Francisco, CA 94143, USA.},
        author = {Chodera, J. D.  and Singhal, N.  and Pande, V. S.  and Dill, K. A.  and Swope, W. C. },
        doi = {10.1063/1.2714538},
        issn = {0021-9606},
        journal = {J Chem Phys},
        keywords = {markov, plos, protein\_dynamics},
        month = {April},
        number = {15},
        posted-at = {2008-03-30 16:13:45},
        priority = {0},
        title = {Automatic discovery of metastable states for the construction of Markov models of macromolecular conformational dynamics.},
        url = {http://dx.doi.org/10.1063/1.2714538},
        volume = {126},
        pages = {155101-1--155101-17},
        year = {2007}
}


@article{Park2006Validation,
	author = {Park, Sanghyun   and Pande, Vijay  S. },
	doi = {10.1063/1.2166393},
	journal = {J Chem Phys},
	keywords = {entropy, markov, plos, stochastic\_processes},
	number = {5},
	posted-at = {2009-02-19 18:23:05},
	priority = {2},
	publisher = {AIP},
	title = {Validation of {M}arkov state models using {S}hannon's entropy},
	url = {http://dx.doi.org/10.1063/1.2166393},
	volume = {124},
	pages = {054118-1--054118-5},
	year = {2006}
}
