# Supplementary material for: Exploring the Free Energy Landscape: From Dynamics to Networks and Back
Source: PLoS Comput Biol. 2009 Jun 26;5(6):e1000415. doi: 10.1371/journal.pcbi.1000415 (PMC2694367; doi:10.1371/journal.pcbi.1000415)
Supplement: Text S2 — Comparing with community algorithms. (0.18 MB ZIP) [file pcbi.1000415.s002.zip › TextS2.tex]

% Template for PLoS
% Version 1.0 January 2009
%
% To compile to pdf, run:
% latex plos.template
% bibtex plos.template
% latex plos.template
% latex plos.template
% dvipdf plos.template


%%%%%%%%%%%%%%%%%%%%%%% preamble %%%%%%%%%%%%%%%%%%%%%%%%%%%
\documentclass[10pt]{article}

\usepackage{amsfonts}
\usepackage{amssymb}
\usepackage{amsmath}
\usepackage[dvips]{graphicx}

\usepackage{cite}
\usepackage{color}

\usepackage{multirow}
\usepackage{enumerate}

\usepackage{rotate}
\usepackage{rotating}

%\usepackage{epsfig}
%\pagestyle{headings}

%\usepackage{syntonly}
%\usepackage[english]{babel}
%\syntaxonly

% Text layout
\topmargin 0.0cm
\oddsidemargin 0.5cm
\evensidemargin 0.5cm
\textwidth 16cm 
\textheight 21cm

\usepackage[labelfont=bf,labelsep=period,justification=raggedright]{caption}

\bibliographystyle{plos2009}

% Remove brackets from numbering in List of References
\makeatletter
\renewcommand{\@biblabel}[1]{\quad#1.}
\makeatother

\pagestyle{headings}

\newcommand{\kT}{k_{\rm B}T}%{T}

\setcounter{figure}{2}

%%% define the title
%\title{\bf Supporting Information }
\date{}

%%%%%%%%%%%%%%%%%%%%%%%%%%%%%%%%%%%%%%%%%%%%%%%%%%%%%%%%%%%%
\pagestyle{plain}
\begin{document}

%\maketitle

\section*{Comparing with other community algorithms}

As it was introduced in the paper, one may be tempted to apply
standard algorithms for community detection in complex networks to the
problem of unveiling the topology of free energy landscapes. Several
authors have made use of current community detection tools
\cite{Radicchi2004Defining,Donetti2004Detecting,Girvan2002Community,Newman2004Finding,vanDongen2000,Newman2006From} with diverse
degree of success. However, there is no clear conclusion about what
method is the most suitable for the problem \cite{Gfeller2007From}. Here we
sketch the results obtained using two different approaches
\cite{vanDongen2000,Leicht2007Community} to the community detection that have already
been used in previous related works. These results show that our
method outperforms any of the proposed algorithms both in the
computational complexity and the success in relating the CMN structure
to the FEL.

%\medskip

\subsection*{Maximization of Modularity}
A number of community detection algorithms have been introduced in the
last years making use of the idea of modularity
\cite{Newman2006From,Newman2004Finding}. The idea is to find a network partition into
disconnected clusters so that a given function, the modularity of the
network partition, is maximal.  The modularity of a given partition
accounts for the probability of having edges connecting nodes
belonging to the same cluster in the network minus the expected
probability in a randomized version of the network (having the same
number of nodes and edges and preserving the strength of the
nodes). Therefore, modularity provide a way to quantify the quality of
a given network partition, {\em i.e.} the larger the modularity the
better the partitioning is.

The modularity, $Q$, for weighted and directed networks has been
introduced in ref. \cite{Leicht2007Community,Newman2004Analysis} and, applied to our CMN, it takes the
following form:
\begin{equation}\label{modularity}
Q=\sum_{ij}[P_{i}P_{ji}-P_{i}P_{j}] \delta (c_{i},c_{j})
\end{equation}
where the function $\delta(x,y)$ is the Kronecker delta function that takes 
value $1$ if $x=y$ and $0$ otherwise. The label $c_{i}$ accounts for 
the community where node $i$ is assigned in the network partition.

A number of optimization algorithms have been used to look for maximal
modularity partitions. We have chosen the spectral decomposition
introduced in ref.\cite{Leicht2007Community} and a deterministic greedy search
algorithm \cite{Newman2004Fast,Wakita2007Finding} to compare with the results obtained
for the funnel-like CMN using the \emph{SSD} algorithm.  With these
two methods we have obtained two optimal partitions of the CMN having
$Q_{max}=0.54$ and $Q_{max}=0.53$ respectively. On the other hand, the
modularity value for the basins detected by \emph{SSD} only reaches a
value $Q=0.116$.  This would seem a bad test for the \emph{SSD},
however, as it is also shown in ref.\cite{Gfeller2007From}, the community
structure obtained by modularity-based methods is far from the basins
shown in Figure 1C \emph{of main text}. The most approximated
decomposition is obtained by the greedy search algorithm where 11
communities were detected. In this case the most populated basin
detected for the funnel-like potential, the basin called $a$ in Figure 1C
\emph{of main text}, was split in 5 different communities.

This check was not so unwise if one observes that $Q$ is related with
the relaxation times of a stochastic Markov chain represented by the
matrix $\mathbf{S}$ in the article:

\begin{equation}\label{modularity2}
Q=\sum_{\alpha}\sum_{k \neq 1} (\tau_{k}+1)\Big (\sum_{i \in \alpha} \xi_{i}^{k} \Big )^{2},
\end{equation}

where $\alpha$ is the community index, $i$ is the node index, and
$\tau_{k}$ and $\vec{\xi}^{k}$ are the eigenvalues -relaxation times-
and eigenvectors -relaxation modes- of the stochastic matrix
$\mathbf{M} = \mathbf{S}-\mathbf{1} $.

Despite of the possible interpretation of communities based on
modularity in CMNs, the $Q$ value obtained for the \emph{SSD} basins
is quite farway from being the maximum.

\subsection*{Markov Clustering algorithm}
Alternatively to the use of modularity optimization approaches, a
second type of algorithms based on random walks has been introduced to
infer the structure of complex networks. The most interesting
algorithm of this type is the Markov Clustering (MCL) approach
\cite{vanDongen2000} since it has been proved to be the best suited method
for detecting basins in CMNs \cite{Gfeller2007From}. MCL starts with the
stochastic matrix ${\bf S}$ and iteratively alternates sequences of
two matrix operations (namely expansion and inflation) until
the convergence to an invariant matrix (from which network partition is
finally obtained) is achieved.  Expansion and inflation
transformations correspond to matrix squaring and matrix Hadamard
$p$-power respectively. These two operations are followed to a
normalization step to assure that the resulting matrix is stochastic
at the end of each iteration. The detected network partition depends
crucially on the choice of the parameter $p\geq 1$, often called
granularity. For its minimum value $p=1$ only one community is
detected, the whole network. Therefore, the success on finding the
right network community structure is achieved by a fine tuning of $p$.


We have performed the MCL algorithm over the CMN of the funnel-like
network, see Figure S\ref{FigureS3}. Unlike modularity-based algorithms, the
MCL analysis points out that the network is divided into six
communities (basins) for a small range of $p$, $1.28 \leq p \geq 1.35$
($1.5\leq p < 2.0$ is recommended in the literature), in agreement
with the partition found using the \emph{SSD} algorithm (see Table
S\ref{tableS1}). However, the non-deterministic character of the method would
tempt, if we do not have prior knowledge about the structure of the
FEL, to evaluate the quality of the partitions by computing their
modularity. This would lead us to a CMN partition in disagreement with
the number of basins present in the FEL. Therefore, the free parameter
$p$ makes this algorithm unsuitable for analyzing general CMNs since
one should have enough prior knowledge about the system to distinguish
the best $p$ value.


Finally, let us remark that both modularity optimization and MCL are
computationally far more complex than the SSD algorithm. In
particular, the modularity optimization scales as $\mathcal{O}(N^{3})$
for the spectral decomposition and as $\mathcal{O}(mN)$ when greedy
algorithm is implemented. On the other hand, MCL has a time complexity
$\mathcal{O}(N^{3})$.  To our knowledge the unique community detection
algorithm that scales linearly in time (specifically as
$\mathcal{O}(L+N)$) (with $L$ being the number of links in the
network) was proposed in ref. \cite{Wu2004Finding}.  However, this latter method
assumes a prior knowledge of the number of network clusters and,
moreover, these cluster have to be of equal size. As a conclusion, the
comparison between SSD algorithm and standard community detection
\cite{Danon2005Comparing} methods yields a positive assessment on the convenience
of using SSD based both on its better performance and linear time
complexity. This makes the use of the ``Stochastic steepest descent'' technique
the most appropriate method for analyzing molecular dynamics data from
systems of many degrees of freedom such as proteins.


\bibliography{Text2}


\section*{Figure Legends}

\begin{figure}[h]
\begin{center}
%\includegraphics[width=0.60\textwidth]{FigureS3}
\caption{Markov Clustering algorithm applied to the funnel-like
    potential. The figure shows the number of network clusters found
  by MCL as a function of the granularity parameter $p$. As it is
  shown there is a range of granularity values for which MCL is able
  to detect the same number of clusters as the SSD algorithm.}
\label{FigureS3}
\end{center}
\end{figure}


\section*{Tables}


\begin{table}[h]

  \caption{{\bf MCL modules compared with SSD basins.} The number of nodes of SSD basins are compared with those of the MCL modules ($p=1.3$) for the funnel-like potential.}
  \multirow{9}{3mm}{\begin{sideways}SSD Basins\end{sideways}}
  \begin{tabular}{@{\vrule height 10.5pt depth4pt  width0pt}|l|cccccc|}
    \multicolumn{7}{c}{}\\
    \multicolumn{7}{c}{MCL Modules}\\
    \hline 
    & 1 & 2 & 3 & 4 & 5 & 6  \\
    \hline
    a & 56 & 3  &   &   &   &   \\
    b &    & 29 &   &   &   &   \\
    c &    &   & 54 &   &   &   \\
    d &    &   &    & 24 &  &   \\
    e &    &   &    & 1 & 49 &  \\
    f &    &   &    &   &    & 25 \\
    \hline
  \end{tabular}
  \label{tableS1}

\end{table}


%\bibliographystyle{plain}
%\bibliography{articulos}
%%%%%%%%%%%%%%%%%%%%%%%%%%%%%%%%%%%%%%%%%%%%%%%%%
%%%%%%%%%%%%%%%%%%%%%%%%%%%%%%%%%%%%%%%%%%%%%%
%%%%%%%%%%%%%%%%%%%%%%%%%%%%%%%%%%%%%%%%%%
\end{document}
