# Supplementary material for: Exploring the Free Energy Landscape: From Dynamics to Networks and Back
Source: PLoS Comput Biol. 2009 Jun 26;5(6):e1000415. doi: 10.1371/journal.pcbi.1000415 (PMC2694367; doi:10.1371/journal.pcbi.1000415)
Supplement: Text S2 — Comparing with community algorithms. (0.18 MB ZIP) [file pcbi.1000415.s002.zip › TextS2.bib]

@article{Radicchi2004Defining,
	address = {Dipartimento di Fisica, Universit\`{a} di Roma Tor Vergata, Via della Ricerca Scientifica 1, 00133 Rome, Italy.},
	author = {Radicchi, F.  and Castellano, C.  and Cecconi, F.  and Loreto, V.  and Parisi, D. },
	doi = {10.1073/pnas.0400054101},
	issn = {0027-8424},
	journal = {Proc Natl Acad Sci U S A},
	keywords = {communities, networks},
	month = {March},
	number = {9},
	pages = {2658--2663},
	posted-at = {2008-08-15 19:06:40},
	priority = {2},
	title = {Defining and identifying communities in networks.},
	url = {http://dx.doi.org/10.1073/pnas.0400054101},
	volume = {101},
	year = {2004}
}

@article{Donetti2004Detecting,
	author = {Donetti, Luca   and Mu\~{n}oz, Miguel A.},
	doi = {10.1088/1742-5468/2004/10/P10012},
	journal = {J Stat Mech},
	keywords = {communities, networks},
	number = {10},
	posted-at = {2008-08-15 19:01:49},
	priority = {2},
	title = {Detecting network communities: a new systematic and efficient algorithm},
	url = {http://dx.doi.org/10.1088/1742-5468/2004/10/P10012},
	volume = {2004},
	pages = {P10012-1--P10012-15},
	year = {2004}
}

@article{Girvan2002Community,
	address = {Santa Fe Institute, 1399 Hyde Park Road, Santa Fe, NM 87501, USA. girvan@santafe.edu},
	author = {Girvan, M.  and Newman, M. E. J. },
	doi = {10.1073/pnas.122653799},
	issn = {0027-8424},
	journal = {Proc Natl Acad Sci U S A},
	keywords = {communities, networks},
	month = {June},
	number = {12},
	pages = {7821--7826},
	posted-at = {2008-02-21 13:08:23},
	priority = {0},
	title = {Community structure in social and biological networks.},
	url = {http://dx.doi.org/10.1073/pnas.122653799},
	volume = {99},
	year = {2002}
}


@phdthesis{vanDongen2000,
	author = {van Dongen, S. M. },
	citeulike-article-id = {3130641},
	keywords = {comp, comprehensive},
	posted-at = {2008-08-18 01:15:46},
	priority = {2},
	school = {University of Utrecht, The Netherlands},
	title = {Graph Clustering by Flow Simulation},
	year = {2000}
}


@article{Newman2004Finding,
	author = {Newman, M. E. J.  and Girvan, M. },
	doi = {10.1103/PhysRevE.69.026113},
	journal = {Phys Rev E},
	keywords = {communities, networks},
	number = {2},
	posted-at = {2008-02-21 13:11:36},
	priority = {0},
	publisher = {APS},
	title = {Finding and evaluating community structure in networks},
	url = {http://dx.doi.org/10.1103/PhysRevE.69.026113},
	volume = {69},
	pages = {026113-1--026113-15},
	year = {2004}
}

@article{Newman2006From,
	author = {Newman, M. E. J. },
	doi = {10.1073/pnas.0601602103},
	journal = {Proc Natl Acad Sci U S A},
	keywords = {communities, networks},
	month = {June},
	number = {23},
	pages = {8577--8582},
	posted-at = {2008-02-21 13:14:38},
	priority = {0},
	title = {From the Cover: Modularity and community structure in networks},
	url = {http://dx.doi.org/10.1073/pnas.0601602103},
	volume = {103},
	year = {2006}
}


@article{Gfeller2007From,
        author = {Gfeller, D.  and De Los Rios, P.  and Caflisch, A.  and Rao, F. },
        doi = {10.1073/pnas.0608099104},
        journal = {Proc Natl Acad Sci U S A},
        keywords = {cmn, communities, free-energy, networks, plos},
        month = {February},
        number = {6},
        pages = {1817--1822},
        posted-at = {2008-02-17 12:12:33},
        priority = {2},
        title = {From the Cover: Complex network analysis of free-energy landscapes},
        url = {http://dx.doi.org/10.1073/pnas.0608099104},
        volume = {104},
        year = {2007}
}

@article{Leicht2007Community,
	author = {Leicht, E. A.  and Newman, M. E. J. },
	eprint = {0709.4500},
	keywords = {communities, networks},
	month = {Sep},
	posted-at = {2008-02-17 11:57:57},
	priority = {0},
	title = {Community structure in directed networks},
	url = {http://arxiv.org/abs/0709.4500},
        journal = {Phys Rev Lett},
        volume = {100},
        pages = {118703-1--118703-4},
	year = {2008}
}


@article{Newman2004Analysis,
	author = {Newman, M. E. J. },
	citeulike-article-id = {2201647},
	doi = {10.1103/PhysRevE.70.056131},
	journal = {Phys Rev E},
	keywords = {communities, networks},
	month = {November},
	number = {5},
	pages = {056131-1--056131-9},
	posted-at = {2008-02-17 11:54:55},
	priority = {0},
	publisher = {American Physical Society},
	title = {Analysis of weighted networks},
	url = {http://dx.doi.org/10.1103/PhysRevE.70.056131},
	volume = {70},
	year = {2004}
}

@article{Newman2004Fast,
	author = {Newman, M. E. J. },
	doi = {10.1103/PhysRevE.69.066133},
	journal = {Phys Rev E},
	keywords = {communities, networks},
	number = {6},
	posted-at = {2008-08-16 12:23:31},
	priority = {2},
	publisher = {APS},
	title = {Fast algorithm for detecting community structure in networks},
	url = {http://dx.doi.org/10.1103/PhysRevE.69.066133},
	volume = {69},
	pages = {066133-1--066133-5},
	year = {2004}
}


@article{Wakita2007Finding,
	author = {Wakita, Ken   and Tsurumi, Toshiyuki  },
	eprint = {cs/0702048v1},
        journal = {arXiv:cs/0702048v1},
        volume = {Available: http://arxiv.org/abs/cs/0702048v1. Accessed 8 February 2007},
	keywords = {communities, networks},
	month = {Feb},
	posted-at = {2008-02-17 13:10:25},
	priority = {2},
	title = {Finding Community Structure in Mega-scale Social Networks},
	url = {http://arxiv.org/abs/cs/0702048v1},
	year = {2007}
}


@article{Wu2004Finding,
	author = {Wu, F.  and Huberman, B. },
	doi = {10.1140/epjb/e2004-00125-x},
	issn = {1434-6028},
	journal = {Eur Phys J B},
	keywords = {communities, networks},
	month = {March},
	number = {2},
	pages = {331--338},
	posted-at = {2008-08-16 12:57:54},
	priority = {2},
	publisher = {Springer},
	title = {Finding communities in linear time: a physics approach},
	url = {http://dx.doi.org/10.1140/epjb/e2004-00125-x},
	volume = {38},
	year = {2004}
}

@article{Danon2005Comparing,
        author = {Danon, Leon   and D\'{i}az-Guilera, Albert   and Duch, Jordi   and Arenas, Alex  },
        doi = {10.1088/1742-5468/2005/09/P09008},
        issn = {1742-5468},
        journal = {J Stat Mech},
        keywords = {communities, networks, plos},
        month = {September},
        number = {9},
        posted-at = {2008-08-15 17:59:14},
        priority = {2},
        publisher = {Institute of Physics Publishing},
        title = {Comparing community structure identification},
        url = {http://dx.doi.org/10.1088/1742-5468/2005/09/P09008},
        volume = {9},
        pages = {P09008-1--P09008-10},
        year = {2005}
}
