# Supplementary material for: Exploring the Free Energy Landscape: From Dynamics to Networks and Back
Source: PLoS Comput Biol. 2009 Jun 26;5(6):e1000415. doi: 10.1371/journal.pcbi.1000415 (PMC2694367; doi:10.1371/journal.pcbi.1000415)
Supplement: Text S3 — More on Alanine dipeptide. (<0.01 MB ZIP) [file pcbi.1000415.s003.zip]

Archive with 2 entries (2 files):
- TextS3.tex
- TextS3.bib
