# Supplementary material for: Exploring the Free Energy Landscape: From Dynamics to Networks and Back
Source: PLoS Comput Biol. 2009 Jun 26;5(6):e1000415. doi: 10.1371/journal.pcbi.1000415 (PMC2694367; doi:10.1371/journal.pcbi.1000415)
Supplement: Text S3 — More on Alanine dipeptide. (<0.01 MB ZIP) [file pcbi.1000415.s003.zip › TextS3.tex]

% Template for PLoS
% Version 1.0 January 2009
%
% To compile to pdf, run:
% latex plos.template
% bibtex plos.template
% latex plos.template
% latex plos.template
% dvipdf plos.template


%%%%%%%%%%%%%%%%%%%%%%% preamble %%%%%%%%%%%%%%%%%%%%%%%%%%%
\documentclass[10pt]{article}

\usepackage{amsfonts}
\usepackage{amssymb}
\usepackage{amsmath}
\usepackage[dvips]{graphicx}

\usepackage{cite}
\usepackage{color}

\usepackage{multirow}
\usepackage{enumerate}

\usepackage{rotate}
\usepackage{rotating}

%\usepackage{epsfig}
%\pagestyle{headings}

%\usepackage{syntonly}
%\usepackage[english]{babel}
%\syntaxonly

% Text layout
\topmargin 0.0cm
\oddsidemargin 0.5cm
\evensidemargin 0.5cm
\textwidth 16cm 
\textheight 21cm

\usepackage[labelfont=bf,labelsep=period,justification=raggedright]{caption}

\bibliographystyle{plos2009}

% Remove brackets from numbering in List of References
\makeatletter
\renewcommand{\@biblabel}[1]{\quad#1.}
\makeatother

\pagestyle{headings}

\newcommand{\kT}{k_{\rm B}T}%{T}

\setcounter{table}{1}

%%% define the title
%\title{\bf Supporting Information }
\date{}

%%%%%%%%%%%%%%%%%%%%%%%%%%%%%%%%%%%%%%%%%%%%%%%%%%%%%%%%%%%%
\pagestyle{plain}
\begin{document}

%\maketitle

\section*{Alanine dipeptide}

\subsection*{Molecular dynamics simulation}
The terminally blocked alanine peptide Ace-Ala-Nme has been modeled by
the OPLS force field \cite{Jorgensen1996Development} with the program Gromacs 3.3.1
\cite{Gromacs} and solvated with TIP4P waters \cite{Jorgensen1983Comparison}.  A
Langevin MD simulation has been performed at 400K with a friction
coefficient of $5$ $ps^{-1}$. In order to set up the CMN, a single
trajectory of 250 ns has been analyzed with conformations saved every
0.01 ps (5 MD steps).

\subsection*{Direct inter-basins transitions}

An extension of Table 2 of main text is shown in Table S\ref{tableS2} with the whole data for
the direct transitions.


\bibliography{TextS3}


\section*{Tables}


\begin{table}[h]

  \caption{{\bf Characteristic times for direct transition inter-basins.}}
  \begin{tabular}{| l | c | l c |}
    \hline
    $a\to b$ & $1/k_{ba}$ (ps) & & \\
    \hline
    $C_{7eq}\to C_{5}$ & 0.66 & $\alpha'\to C_{5}$ & 1.35 \\
    \hline
    $C_{7eq}\to \alpha_{R}$ & 3.32 & $\alpha'\to C_{7eq}$ & 3.48 \\
    \hline
    $C_{7eq}\to \alpha'$ & 10.80 & $\alpha'\to \alpha_{R}$ & 0.30 \\
    \hline
    $C_{7eq}\to \alpha_{L}$ & 1968.34 & $\alpha'\to \alpha_{L}$ & 400.57 \\
    \hline
    $C_{5}\to C_{7eq}$ & 0.33 & $C_{7ax}\to C_{5}$ & 6.63 \\
    \hline
    $C_{5}\to \alpha_{R}$ & 98.25 & $C_{7ax}\to \alpha_{R}$ & 815.87 \\
    \hline
    $C_{5}\to \alpha'$ & 2.11 & $C_{7ax}\to \alpha_{L}$ & 0.78 \\
    \hline
    $C_{5}\to C_{7ax}$ & 393.75 & $\alpha_{L}\to C_{5}$ & 1213.40 \\
    \hline
    $C_{5}\to \alpha_{L}$ & 51187.87 & $\alpha_{L}\to C_{7eq}$ & 88.24 \\
    \hline
    $\alpha_{R}\to C_{5}$ & 110.28 & $\alpha_{L}\to \alpha'$ & 58.47 \\
    \hline
    $\alpha_{R}\to C_{7eq}$ & 1.88 & $\alpha_{L}\to C_{7ax}$ & 4.80 \\
    \hline
    $\alpha_{R}\to \alpha'$ & 0.54 &  & \\
    \hline
    $\alpha_{R}\to C_{7ax}$ & 58011.74 &  & \\
    \hline
  \end{tabular}
  \label{tableS2}
  
\end{table}


%\bibliographystyle{plain}
%\bibliography{articulos}
%%%%%%%%%%%%%%%%%%%%%%%%%%%%%%%%%%%%%%%%%%%%%%%%%
%%%%%%%%%%%%%%%%%%%%%%%%%%%%%%%%%%%%%%%%%%%%%%
%%%%%%%%%%%%%%%%%%%%%%%%%%%%%%%%%%%%%%%%%%
\end{document}
