# Supplementary material for: Exploring the Free Energy Landscape: From Dynamics to Networks and Back
Source: PLoS Comput Biol. 2009 Jun 26;5(6):e1000415. doi: 10.1371/journal.pcbi.1000415 (PMC2694367; doi:10.1371/journal.pcbi.1000415)
Supplement: Text S3 — More on Alanine dipeptide. (<0.01 MB ZIP) [file pcbi.1000415.s003.zip › TextS3.bib]

@article{Jorgensen1996Development,
	author = {Jorgensen, W. L.  and Maxwell, D. S.  and Tirado-Rives, J. },
	citeulike-article-id = {666044},
	doi = {10.1021/ja9621760},
	journal = {J Am Chem Soc},
	keywords = {md},
	month = {November},
	number = {45},
	pages = {11225--11236},
	posted-at = {2008-08-01 17:47:35},
	priority = {2},
	title = {Development and Testing of the OPLS All-Atom Force Field on Conformational Energetics and Properties of Organic Liquids},
	url = {http://dx.doi.org/10.1021/ja9621760},
	volume = {118},
	year = {1996}
}

@article{Gromacs,
	address = {Department of Cell and Molecular Biology, Uppsala University, Husargatan 3, Box 596, S-75124 Uppsala, Sweden.},
	author = {Van Der Spoel, D.  and Lindahl, E.  and Hess, B.  and Groenhof, G.  and Mark, A. E.  and Berendsen, H. J. },
	doi = {10.1002/jcc.20291},
	issn = {0192-8651},
	journal = {J Comput Chem},
	keywords = {md},
	month = {December},
	number = {16},
	pages = {1701--1718},
	posted-at = {2008-08-01 18:26:15},
	priority = {2},
	title = {GROMACS: fast, flexible, and free.},
	url = {http://dx.doi.org/10.1002/jcc.20291},
	volume = {26},
	year = {2005}
}

@article{Jorgensen1983Comparison,
	author = {Jorgensen, William  L.  and Chandrasekhar, Jayaraman   and Madura, Jeffry  D.  and Impey, Roger  W.  and Klein, Michael  L. },
	doi = {10.1063/1.445869},
	journal = {J Chem Phys},
	keywords = {md, water},
	number = {2},
	pages = {926--935},
	posted-at = {2008-08-01 18:05:06},
	priority = {2},
	publisher = {AIP},
	title = {Comparison of simple potential functions for simulating liquid water},
	url = {http://dx.doi.org/10.1063/1.445869},
	volume = {79},
	year = {1983}
}
